# Supplementary material for: Bacterial Fatty Acids Enhance Recovery from the Dauer Larva in Caenorhabditis elegans
Source: PLoS One. 2014 Jan 24;9(1):e86979. doi: 10.1371/journal.pone.0086979 (PMC3901721; doi:10.1371/journal.pone.0086979)
Supplement: Table S1 — Raw data for dauer recovery experiments. (XLSX) [file pone.0086979.s006.xlsx]

## Sheet: Figure 2
Figure 2
	Panel A: Effect of K12 and cfa bacteria on dauer recovery in daf-2(e1368)
	Strain:	daf-2(e1368)
	Worms were raised at 20°C, dauers were formed at 25°C and recovered for 24 h at 20°C
	Condition:	K12			cfa			K12 to cfa			cfa to K12
		# Recovered	Total #	% Recovery	# Recovered	Total #	% Recovery	# Recovered	Total #	% Recovery	# Recovered	Total #	% Recovery
	Rep 1	59	104	56.7308	76	92	82.6087	76	118	64.4068	68	119	57.1429
	Rep 2	60	128	46.875	59	81	72.8395	78	108	72.2222	52	92	56.5217
	Rep 3	78	153	50.9804	119	157	75.7962	112	156	71.7949	79	143	55.2448
	Rep 4	82	154	53.2468	107	146	73.2877	113	161	70.1863	47	84	55.9524
	Rep 5	72	136	52.9412	78	96	81.25	104	148	70.2703	77	138	55.7971
	Rep 6	71	118	60.1695	171	201	85.0746	220	253	86.9565	100	157	63.6943
	Rep 7	100	155	64.5161	141	165	85.4545	180	212	84.9057	106	151	70.1987
	Rep 8	80	125	64	147	171	85.9649	179	216	82.8704	85	126	67.4603
	Rep 9	74	114	64.9123	105	118	88.9831	162	197	82.2335	131	178	73.5955
	Rep 10	96	145	66.2069	126	150	84	127	154	82.4675	116	173	67.052
	Panel B: Effect of C18 CFA supplementation on daf-2(e1368) dauer recovery on cfa bacteria
	Strain:	daf-2(e1368)
	Worms were raised at 20°C, dauers were formed at 25°C and recovered for 24 h at 20°C
		Condition:	0 µM C18 CFA			2.5 µM C18 CFA			5 µM C18 CFA			10 µM C18 CFA			25 µM C18 CFA			50 µM C18 CFA
			# Recovered	Total #	% Recovery	# Recovered	Total #	% Recovery	# Recovered	Total #	% Recovery	# Recovered	Total #	% Recovery	# Recovered	Total #	% Recovery	# Recovered	Total #	% Recovery
	Rep 1	Trial 1	103	118	87.2881	107	123	86.9919	61	88	69.3182	96	123	78.0488	91	119	76.4706	73	117	62.3932
		Trial 2	151	172	87.7907	89	109	81.6514	59	93	63.4409	104	125	83.2	74	107	69.1589	84	114	73.6842
		Trial 3	126	146	86.3014	142	166	85.5422	92	116	79.3103	99	118	83.8983	102	120	85	81	135	60
		Trial 4	122	140	87.1429	114	130	87.6923	74	94	78.7234	77	98	78.5714	90	109	82.5688	59	96	61.4583
		Trial 5	115	136	84.5588	99	126	78.5714	69	85	81.1765	109	135	80.7407	73	93	78.4946	48	70	68.5714
	Rep 2	Trial 1	144	164	87.8049	123	150	82	110	151	72.8477	132	175	75.4286	81	125	64.8	77	132	58.3333
		Trial 2	179	199	89.9497	105	136	77.2059	132	177	74.5763	134	176	76.1364	104	151	68.8742	85	135	62.963
		Trial 3	134	167	80.2395	144	173	83.237	111	138	80.4348	104	140	74.2857	103	141	73.0496	98	163	60.1227
		Trial 4	168	210	80	143	174	82.1839	108	141	76.5957	105	138	76.087	77	110	70	85	142	59.8592
		Trial 5	117	136	86.0294	127	154	82.4675	110	144	76.3889	115	153	75.1634	103	144	71.5278	116	202	57.4257
	Panel C: Effect of C18:1n9 supplementation on daf-2(e1368) dauer recovery on K12 bacteria
	Strain:	daf-2(e1368)
	Worms were raised at 20°C, dauers were formed at 25°C and recovered for 24 h at 20°C
		Condition:	0 µM C18:1n9			2.5 µM C18:1n9			5 µM C18:1n9			10 µM C18:1n9			25 µM C18:1n9			50 µM C18:1n9
			# Recovered	Total #	% Recovery	# Recovered	Total #	% Recovery	# Recovered	Total #	% Recovery	# Recovered	Total #	% Recovery	# Recovered	Total #	% Recovery	# Recovered	Total #	% Recovery
	Rep 1	Trial 1	40	63	63.4921	32	61	52.459	40	75	53.3333	27	51	52.9412	47	65	72.3077	44	50	88
		Trial 2	30	54	55.5556	47	73	64.3836	45	67	67.1642	45	71	63.3803	31	38	81.5789	101	111	90.991
		Trial 3	66	95	69.4737	122	200	61	64	94	68.0851	57	82	69.5122	58	72	80.5556	61	70	87.1429
		Trial 4	40	65	61.5385	30	63	47.619	43	67	64.1791	68	96	70.8333	43	51	84.3137	88	104	84.6154
		Trial 5	24	43	55.814	43	69	62.3188	72	105	68.5714	53	75	70.6667	84	102	82.3529	130	159	81.761
	Rep 2	Trial 1	94	169	55.6213	36	82	43.9024	49	89	55.0562	41	74	55.4054	83	104	79.8077	125	146	85.6164
		Trial 2	112	199	56.2814	52	83	62.6506	62	105	59.0476	49	81	60.4938	212	256	82.8125	55	69	79.7101
		Trial 3	68	118	57.6271	40	64	62.5	51	84	60.7143	42	73	57.5342	65	100	65	111	131	84.7328
		Trial 4	95	166	57.2289	49	79	62.0253	55	89	61.7978	87	128	67.9688	105	140	75	58	75	77.3333
		Trial 5	83	136	61.0294	48	80	60	94	150	62.6667	77	125	61.6	102	133	76.6917	155	171	90.6433
	Panel D: Effect of co-exposure to C18:1n9 and C18 CFA on daf-2(e1368) dauer recovery
	Strain:	daf-2(e1368)
	Worms were raised at 20°C, dauers were formed at 25°C and recovered for 24 h at 20°C
	Condition:	K12			K12 + 50 µM C18:1n9			K12 + 50 µM C18 CFA			K12 + 50 µM C18:1n9 + 50 µM C18 CFA
		# Recovered	Total #	% Recovery	# Recovered	Total #	% Recovery	# Recovered	Total #	% Recovery	# Recovered	Total #	% Recovery
	Rep 1	63	98	64.2857	96	112	85.7143	82	136	60.2941	54	80	67.5
	Rep 2	100	162	61.7284	116	139	83.4532	66	121	54.5455	81	118	68.6441
	Rep 3	73	109	66.9725	148	184	80.4348	70	134	52.2388	42	71	59.1549
	Rep 4	77	127	60.6299	89	102	87.2549	78	127	61.4173	95	138	68.8406
	Rep 5	48	75	64	76	92	82.6087	88	142	61.9718	96	140	68.5714
	Rep 6	91	144	63.1944	123	142	86.6197	47	76	61.8421	71	99	71.7172
	Rep 7	57	88	64.7727	49	59	83.0508	70	119	58.8235	76	113	67.2566
	Rep 8	102	166	61.4458	114	132	86.3636	86	142	60.5634	87	148	58.7838
	Rep 9	88	132	66.6667	119	135	88.1481	82	122	67.2131	57	89	64.0449
	Rep 10	80	115	69.5652	107	119	89.916	67	100	67	86	127	67.7165

## Sheet: Figure S1
Figure S1
	Panel A: Effect of C16:1 and C18:1n7 on daf-2(e1368) dauer recovery in the presence of K12 bacteria
	Strain:	daf-2(e1368)
	Worms were raised at 20°C, dauers were formed at 25°C and recovered for 24 h at 20°C
		Condition:	0 µM C16:1			2.5 µM C16:1			5 µM C16:1			10 µM C16:1			25 µM C16:1			50 µM C16:1
			# Recovered	Total #	% Recovery	# Recovered	Total #	% Recovery	# Recovered	Total #	% Recovery	# Recovered	Total #	% Recovery	# Recovered	Total #	% Recovery	# Recovered	Total #	% Recovery
	Rep 1	Trial 1	74	121	61.157	96	182	52.7473	121	179	67.5978	93	127	73.2283	124	153	81.0458	101	116	87.069
		Trial 2	78	139	56.1151	82	124	66.129	128	179	71.5084	129	165	78.1818	172	228	75.4386	94	109	86.2385
		Trial 3	86	138	62.3188	104	153	67.9739	110	161	68.323	75	104	72.1154	105	121	86.7769	115	127	90.5512
		Trial 4	100	164	60.9756	79	114	69.2982	109	169	64.497	140	183	76.5027	106	133	79.6992	126	142	88.7324
		Trial 5	95	135	70.3704	104	165	63.0303	92	150	61.3333	155	204	75.9804	109	136	80.1471	101	117	86.3248
	Rep 2	Trial 1	82	131	62.5954	127	212	59.9057	194	259	74.9035	77	140	55	133	156	85.2564	136	159	85.5346
		Trial 2	98	142	69.0141	116	189	61.3757	82	136	60.2941	84	115	73.0435	92	111	82.8829	142	167	85.0299
		Trial 3	68	99	68.6869	129	216	59.7222	124	202	61.3861	83	113	73.4513	88	109	80.7339	129	154	83.7662
		Trial 4	77	126	61.1111	116	197	58.8832	130	194	67.0103	88	118	74.5763	107	139	76.9784	163	194	84.0206
		Trial 5	76	116	65.5172	102	161	63.354	150	226	66.3717	83	121	68.595	101	117	86.3248	203	224	90.625
		Condition:	0 µM C18:1n7			2.5 µM C18:1n7			5 µM C18:1n7			10 µM C18:1n7			25 µM C18:1n7			50 µM C18:1n7
			# Recovered	Total #	% Recovery	# Recovered	Total #	% Recovery	# Recovered	Total #	% Recovery	# Recovered	Total #	% Recovery	# Recovered	Total #	% Recovery	# Recovered	Total #	% Recovery
	Rep 1	Trial 1	88	147	59.8639	72	131	54.9618	63	115	54.7826	90	145	62.069	110	150	73.3333	129	170	75.8824
		Trial 2	114	143	79.7203	92	146	63.0137	97	156	62.1795	87	145	60	82	127	64.5669	117	161	72.6708
		Trial 3	67	116	57.7586	71	111	63.964	97	148	65.5405	73	114	64.0351	73	174	41.954	97	134	72.3881
		Trial 4	102	164	62.1951	80	133	60.1504	83	130	63.8462	75	118	63.5593	57	100	57	71	102	69.6078
		Trial 5	102	145	70.3448	88	134	65.6716	64	103	62.1359	81	129	62.7907	81	126	64.2857	99	130	76.1538
	Rep 2	Trial 1	39	69	56.5217	44	76	57.8947	37	61	60.6557	41	70	58.5714	78	98	79.5918	59	69	85.5072
		Trial 2	38	66	57.5758	55	95	57.8947	41	72	56.9444	56	84	66.6667	65	83	78.3133	69	81	85.1852
		Trial 3	52	90	57.7778	46	84	54.7619	31	51	60.7843	46	64	71.875	51	72	70.8333	50	59	84.7458
		Trial 4	29	49	59.1837	48	85	56.4706	43	74	58.1081	44	66	66.6667	59	81	72.8395	59	70	84.2857
		Trial 5	50	89	56.1798	51	92	55.4348	26	45	57.7778	43	70	61.4286	83	116	71.5517	60	71	84.507
	Panel B: Effect of C16:0 and C18:0 on daf-2(e1368) dauer recovery in the presence of K12 bacteria
	Strain:	daf-2(e1368)
	Worms were raised at 20°C, dauers were formed at 25°C and recovered for 24 h at 20°C
		Condition:	0 µM C16:0			2.5 µM C16:0			5 µM C16:0			10 µM C16:0			25 µM C16:0			50 µM C16:0
			# Recovered	Total #	% Recovery	# Recovered	Total #	% Recovery	# Recovered	Total #	% Recovery	# Recovered	Total #	% Recovery	# Recovered	Total #	% Recovery	# Recovered	Total #	% Recovery
	Rep 1	Trial 1	74	125	59.2	64	121	52.8926	70	116	60.3448	95	135	70.3704	92	114	80.7018	96	115	83.4783
		Trial 2	84	133	63.1579	114	162	70.3704	78	118	66.1017	84	114	73.6842	106	130	81.5385	119	147	80.9524
		Trial 3	94	148	63.5135	92	136	67.6471	71	110	64.5455	76	120	63.3333	91	118	77.1186	111	139	79.8561
		Trial 4	72	124	58.0645	84	137	61.3139	67	114	58.7719	69	109	63.3028	85	125	68	87	117	74.359
		Trial 5	77	131	58.7786	49	84	58.3333	90	146	61.6438	80	167	47.9042	103	140	73.5714	72	94	76.5957
	Rep 2	Trial 1	43	76	56.5789	40	67	59.7015	54	91	59.3407	59	92	64.1304	78	96	81.25	44	52	84.6154
		Trial 2	39	69	56.5217	32	56	57.1429	34	58	58.6207	22	36	61.1111	51	66	77.2727	45	53	84.9057
		Trial 3	51	85	60	40	71	56.338	41	70	58.5714	49	77	63.6364	41	56	73.2143	91	105	86.6667
		Trial 4	43	76	56.5789	49	83	59.0361	51	85	60	140	203	68.9655	47	63	74.6032	216	273	79.1209
		Trial 5	32	57	56.1404	40	73	54.7945	34	56	60.7143	35	51	68.6275	55	76	72.3684	46	57	80.7018
		Condition:	0 µM C18:0			2.5 µM C18:0			5 µM C18:0			10 µM C18:0			25 µM C18:0			50 µM C18:0
			# Recovered	Total #	% Recovery	# Recovered	Total #	% Recovery	# Recovered	Total #	% Recovery	# Recovered	Total #	% Recovery	# Recovered	Total #	% Recovery	# Recovered	Total #	% Recovery
	Rep 1	Trial 1	96	164	58.5366	100	168	59.5238	163	261	62.4521	80	129	62.0155	109	144	75.6944	215	245	87.7551
		Trial 2	71	119	59.6639	154	248	62.0968	65	107	60.7477	71	104	68.2692	101	131	77.0992	211	250	84.4
		Trial 3	75	122	61.4754	262	396	66.1616	150	235	63.8298	99	142	69.7183	138	173	79.7688	100	114	87.7193
		Trial 4	89	147	60.5442	151	224	67.4107	160	240	66.6667	91	130	70	80	110	72.7273	195	223	87.4439
		Trial 5	60	103	58.2524	58	164	35.3659	132	214	61.6822	90	123	73.1707	91	124	73.3871	107	122	87.7049
	Rep 2	Trial 1	101	186	54.3011	26	53	49.0566	54	98	55.102	159	256	62.1094	41	55	74.5455	79	96	82.2917
		Trial 2	50	93	53.7634	74	122	60.6557	69	109	63.3028	136	172	79.0698	44	62	70.9677	55	68	80.8824
		Trial 3	99	173	57.2254	48	83	57.8313	28	64	43.75	59	81	72.8395	45	60	75	80	104	76.9231
		Trial 4	118	202	58.4158	36	63	57.1429	63	102	61.7647	56	78	71.7949	59	81	72.8395	75	100	75
		Trial 5	108	190	56.8421	46	78	58.9744	41	67	61.194	50	72	69.4444	105	160	65.625	78	102	76.4706
	Panel C: Dauer recovery at 25°C
	Strain:	daf-2(e1368)
	Worms were raised at 20°C, dauers were formed at 25°C and recovered for 24 h at 25°C
	Condition:	K12 bacteria			K12 + 50 µM C18:1n9			cfa bacteria
		# Recovered	Total #	% Recovery	# Recovered	Total #	% Recovery	# Recovered	Total #	% Recovery
	Rep 1	8	176	4.54545	4	71	5.6338	0	99	0
	Rep 2	3	208	1.44231	1	123	0.813008	5	99	5.05051
	Rep 3	7	136	5.14706	7	137	5.10949	11	54	20.3704
	Rep 4	2	138	1.44928	3	157	1.91083	14	174	8.04598
	Rep 5	0	116	0	4	148	2.7027	4	90	4.44444
	Rep 6							2	55	3.63636
	Rep 7							6	102	5.88235
	Rep 8							4	128	3.125
	Rep 9							6	88	6.81818
	Rep 10							7	144	4.86111

## Sheet: Figure S2
Figure S2
	Panel A: Dauer recovery in response to cfa bacteria in other alleles of daf-2										Panel B: Dauer recovery in response to C18:1n9 bacteria in other alleles of daf-2
	Strain:	daf-2(e1370)									Strain:	daf-2(e1370)
	Worms were raised at 15°C, dauers were formed at 25°C and recovered for 24 h at 15°C										Worms were raised at 15°C, dauers were formed at 25°C and recovered for 24 h at 15°C
		Condition:	K12 bacteria			cfa bacteria						Condition:	K12 bacteria			K12 + 50 µM C18:1n9
			# Recovered	Total #	% Recovery	# Recovered	Total #	% Recovery					# Recovered	Total #	% Recovery	# Recovered	Total #	% Recovery
	Rep1	Trial 1	18	45	40	33	60	55			Rep1	Trial 1	55	143	38.4615	78	158	49.3671
		Trial 2	17	45	37.7778	32	57	56.1404				Trial 2	8	18	44.4444	77	152	50.6579
		Trial 3	22	60	36.6667	35	61	57.377				Trial 3	77	279	27.5986	85	202	42.0792
		Trial 4	17	61	27.8689	34	61	55.7377				Trial 4	13	30	43.3333	88	130	67.6923
		Trial 5	24	63	38.0952	38	68	55.8824				Trial 5	97	208	46.6346	76	143	53.1469
		Trial 6	23	87	26.4368	49	101	48.5149				Trial 6	64	156	41.0256	63	81	77.7778
	Rep 2	Trial 1	45	99	45.4545	56	94	59.5745				Trial 7	68	214	31.7757	22	36	61.1111
		Trial 2	25	68	36.7647	76	116	65.5172				Trial 8	25	67	37.3134	81	119	68.0672
		Trial 3	36	98	36.7347	71	111	63.964				Trial 9	34	69	49.2754	49	59	83.0508
		Trial 4	21	54	38.8889	60	95	63.1579				Trial 10	10	36	27.7778	73	109	66.9725
		Trial 5	43	78	55.1282	67	118	56.7797
		Trial 6	38	73	52.0548	62	125	49.6			Strain:	daf-2(e1371)
		Trial 7	40	77	51.9481	79	116	68.1034			Worms were raised at 20°C, dauers were formed at 25°C and recovered for 24 h at 20°C
		Trial 8	54	108	50	69	112	61.6071
		Trial 9	55	94	58.5106	60	96	62.5				Condition:	K12 bacteria			K12 + 50 µM C18:1n9
		Trial 10	26	53	49.0566	75	107	70.0935					# Recovered	Total #	% Recovery	# Recovered	Total #	% Recovery
											Rep1	Trial 1	82	112	73.2143	51	59	86.4407
												Trial 2	34	50	68	68	76	89.4737
	Strain:	daf-2(e1371)										Trial 3	60	78	76.9231	65	77	84.4156
	Worms were raised at 20°C, dauers were formed at 25°C and recovered for 24 h at 20°C											Trial 4	50	73	68.4932	94	113	83.1858
												Trial 5	75	108	69.4444	108	127	85.0394
		Condition:	K12 bacteria			cfa bacteria						Trial 6	53	70	75.7143	115	146	78.7671
			# Recovered	Total #	% Recovery	# Recovered	Total #	% Recovery				Trial 7	56	77	72.7273	69	87	79.3103
	Rep1	Trial 1	56	103	54.3689	72	93	77.4194				Trial 8	86	125	68.8	75	90	83.3333
		Trial 2	84	141	59.5745	92	126	73.0159				Trial 9	80	107	74.7664	47	62	75.8065
		Trial 3	56	93	60.2151	65	91	71.4286			Rep 2	Trial 1	84	141	59.5745	92	114	80.7018
		Trial 4	36	58	62.069	111	152	73.0263				Trial 2	75	125	60	117	138	84.7826
		Trial 5	55	90	61.1111	71	99	71.7172				Trial 3	85	139	61.1511	96	116	82.7586
		Trial 6	77	130	59.2308	96	146	65.7534				Trial 4	74	144	51.3889	111	130	85.3846
		Trial 7	82	131	62.5954	79	119	66.3866			Rep 3	Trial 1	59	94	62.766	89	98	90.8163
		Trial 8	62	123	50.4065	88	136	64.7059				Trial 2	47	84	55.9524	68	76	89.4737
		Trial 9				107	160	66.875				Trial 3	64	110	58.1818	60	65	92.3077
		Trial 10				68	102	66.6667				Trial 4	71	116	61.2069	74	82	90.2439
	Rep 2	Trial 1	81	119	68.0672	110	138	79.7101
		Trial 2	67	114	58.7719	103	125	82.4			Strain:	daf-2(m41)
		Trial 3	83	141	58.8652	106	118	89.8305			Worms were raised at 15°C, dauers were formed at 20°C and recovered for 24 h at 15°C
		Trial 4	61	103	59.2233	136	161	84.472
		Trial 5	70	129	54.2636	109	135	80.7407				Condition:	K12 bacteria			K12 + 50 µM C18:1n9
	Rep 3	Trial 1	36	59	61.0169	40	58	68.9655					# Recovered	Total #	% Recovery	# Recovered	Total #	% Recovery
		Trial 2	85	140	60.7143	81	94	86.1702			Rep1	Trial 1	100	129	77.5194	178	218	81.6514
		Trial 3	33	57	57.8947	88	107	82.243				Trial 2	120	152	78.9474	91	114	79.8246
		Trial 4	48	75	64	58	70	82.8571				Trial 3	179	223	80.2691	123	143	86.014
		Trial 5	46	78	58.9744	54	61	88.5246				Trial 4	84	112	75	134	163	82.2086
												Trial 5	166	214	77.5701	169	190	88.9474
												Trial 6	120	170	70.5882	111	129	86.0465
	Strain:	daf-2(m41)										Trial 7	200	260	76.9231	120	134	89.5522
	Worms were raised at 15°C, dauers were formed at 20°C and recovered for 24 h at 15°C											Trial 8	91	124	73.3871	135	151	89.404
												Trial 9	194	263	73.7643	140	153	91.5033
		Condition:	K12 bacteria			cfa bacteria						Trial 10	89	125	71.2	220	238	92.437
			# Recovered	Total #	% Recovery	# Recovered	Total #	% Recovery
	Rep1	Trial 1	47	82	57.3171	50	69	72.4638
		Trial 2	41	75	54.6667	74	102	72.549
		Trial 3	49	91	53.8462	48	81	59.2593
		Trial 4	68	113	60.177	66	86	76.7442
		Trial 5	46	83	55.4217	68	96	70.8333
		Trial 6	53	96	55.2083	66	92	71.7391
		Trial 7	85	144	59.0278	50	68	73.5294
		Trial 8	55	93	59.1398	59	80	73.75
		Trial 9	109	188	57.9787	57	78	73.0769
		Trial 10	58	97	59.7938	43	60	71.6667
	Rep 2	Trial 1	82	108	75.9259	236	261	90.4215
		Trial 2	92	142	64.7887	243	287	84.669
		Trial 3	67	153	43.7908	290	348	83.3333
		Trial 4	132	202	65.3465	197	222	88.7387
		Trial 5	143	200	71.5	215	244	88.1148
		Trial 6	118	157	75.1592	132	147	89.7959
		Trial 7	106	153	69.281	131	175	74.8571
		Trial 8	128	191	67.0157	88	138	63.7681

## Sheet: Figure 3
Figure 3
	Panel A: Dauer recovery in other Daf-c mutants in response to cfa bacteria									Panel B: Dauer recovery in other Daf-c mutants in response to C18:1n9 on K12 bacteria									Panel C: Recovery in ASJ ablation strains in response to cfa bacteria									Panel D: Recovery in ASJ ablation strains in response to C18:1n9
	Strain:	daf-11(m47)								Strain:	daf-11(m47)								Strain:	daf-2(e1368); jxEx18 (transgenics)								Strain:	daf-2(e1368); jxEx18 (transgenics)
	Worms were raised at 15°C, dauers were formed at 25°C and recovered for 24 h at 15°C									Worms were raised at 15°C, dauers were formed at 25°C and recovered for 24 h at 15°C									Worms were raised at 20°C, dauers were formed at 25°C and recovered for 24 h at 20°C									Worms were raised at 20°C, dauers were formed at 25°C and recovered for 24 h at 20°C
		Condition:	K12 bacteria			cfa bacteria					Condition:	K12 bacteria			K12 + 50 µM C18:1n9					Condition:	K12 bacteria			cfa bacteria					Condition:	K12 bacteria			K12 + 50 µM C18:1n9
			# Recovered	Total #	% Recovery	# Recovered	Total #	% Recovery				# Recovered	Total #	% Recovery	# Recovered	Total #	% Recovery				# Recovered	Total #	% Recovery	# Recovered	Total #	% Recovery				# Recovered	Total #	% Recovery	# Recovered	Total #	% Recovery
	Rep1	Trial 1	33	94	35.1064	11	37	29.7297		Rep1	Trial 1	7	51	13.7255	13	48	27.0833		Rep1	Trial 1	41	67	61.194	25	29	86.2069		Rep1	Trial 1	24	39	61.5385	42	50	84
		Trial 2	7	48	14.5833	19	56	33.9286			Trial 2	17	49	34.6939	18	45	40			Trial 2	27	47	57.4468	52	60	86.6667			Trial 2	37	59	62.7119	35	42	83.3333
		Trial 3	18	53	33.9623	20	49	40.8163			Trial 3	13	50	26	10	49	20.4082			Trial 3	39	63	61.9048	34	40	85			Trial 3	26	41	63.4146	39	46	84.7826
		Trial 4	18	37	48.6486	24	60	40			Trial 4	13	67	19.403	13	63	20.6349			Trial 4	31	53	58.4906	51	59	86.4407			Trial 4	32	48	66.6667	40	47	85.1064
		Trial 5	32	96	33.3333	5	19	26.3158			Trial 5	11	39	28.2051	13	55	23.6364			Trial 5	46	78	58.9744	22	28	78.5714			Trial 5	29	49	59.1837	45	58	77.5862
	Rep 2	Trial 1	44	115	38.2609	18	69	26.087			Trial 6	20	54	37.037	29	82	35.3659		Rep 2	Trial 1	27	48	56.25	38	45	84.4444		Rep 2	Trial 1	41	73	56.1644	46	55	83.6364
		Trial 2	29	101	28.7129	36	131	27.4809			Trial 7	10	39	25.641	29	87	33.3333			Trial 2	33	57	57.8947	31	38	81.5789			Trial 2	45	78	57.6923	43	56	76.7857
		Trial 3	51	152	33.5526	42	140	30												Trial 3	28	50	56	29	40	72.5			Trial 3	40	65	61.5385	43	58	74.1379
		Trial 4	25	95	26.3158	43	132	32.5758		Strain:	unc-31(e928)									Trial 4	23	41	56.0976	34	46	73.913			Trial 4	31	52	59.6154	42	53	79.2453
	Rep 3	Trial 1	15	69	21.7391	10	57	17.5439		Worms were raised at 20°C, dauers were formed at 27°C and recovered for 24 h at 20°C										Trial 5	32	55	58.1818	32	43	74.4186			Trial 5	33	56	58.9286	36	46	78.2609
		Trial 2	37	110	33.6364	18	84	21.4286
		Trial 3	45	162	27.7778	12	38	31.5789			Condition:	K12 bacteria			K12 + 50 µM C18:1n9				Strain:	daf-2(e1368); jxEx102 (transgenics)								Strain:	daf-2(e1368); jxEx102 (transgenics)
		Trial 4	20	89	22.4719	16	53	30.1887				# Recovered	Total #	% Recovery	# Recovered	Total #	% Recovery		Worms were raised at 20°C, dauers were formed at 25°C and recovered for 24 h at 20°C									Worms were raised at 20°C, dauers were formed at 25°C and recovered for 24 h at 20°C
		Trial 5	14	91	15.3846	12	69	17.3913		Rep1	Trial 1	10	30	33.3333	8	31	25.8065
		Trial 6	17	90	18.8889	10	45	22.2222			Trial 2	13	32	40.625	6	17	35.2941			Condition:	K12 bacteria			cfa bacteria					Condition:	K12 bacteria			K12 + 50 µM C18:1n9
		Trial 7	16	79	20.2532	6	48	12.5			Trial 3	16	45	35.5556	14	39	35.8974				# Recovered	Total #	% Recovery	# Recovered	Total #	% Recovery				# Recovered	Total #	% Recovery	# Recovered	Total #	% Recovery
		Trial 8	16	136	11.7647	10	65	15.3846			Trial 4	19	44	43.1818	13	39	33.3333		Rep1	Trial 1	48	131	36.6412	43	146	29.4521		Rep1	Trial 1	14	40	35	19	56	33.9286
		Trial 9	14	95	14.7368	13	105	12.381		Rep 2	Trial 1	112	182	61.5385	68	145	46.8966			Trial 2	64	160	40	27	83	32.5301			Trial 2	19	43	44.186	18	49	36.7347
		Trial 10	21	100	21	5	42	11.9048			Trial 2	93	162	57.4074	61	138	44.2029			Trial 3	47	115	40.8696	38	106	35.8491			Trial 3	45	119	37.8151	22	56	39.2857
											Trial 3	99	162	61.1111	73	131	55.7252			Trial 4	51	144	35.4167	33	114	28.9474			Trial 4	17	44	38.6364	21	51	41.1765
	Strain:	unc-31(e928)									Trial 4	57	115	49.5652	72	127	56.6929			Trial 5	37	87	42.5287	30	91	32.967			Trial 5	14	37	37.8378	14	38	36.8421
	Worms were raised at 20°C, dauers were formed at 27°C and recovered for 24 h at 20°C										Trial 5	93	150	62	75	146	51.3699		Rep 2	Trial 1	27	61	44.2623	27	52	51.9231		Rep 2	Trial 1	31	67	46.2687	24	63	38.0952
											Trial 6	65	146	44.5205	102	172	59.3023			Trial 2	22	54	40.7407	15	34	44.1176			Trial 2	18	46	39.1304	18	39	46.1538
		Condition:	K12 bacteria			cfa bacteria					Trial 7	75	147	51.0204	82	167	49.1018			Trial 3	32	76	42.1053	18	50	36			Trial 3	23	59	38.9831	15	46	32.6087
			# Recovered	Total #	% Recovery	# Recovered	Total #	% Recovery												Trial 4	15	51	29.4118	17	45	37.7778			Trial 4	20	47	42.5532	13	32	40.625
	Rep1	Trial 1	91	212	42.9245	90	223	40.3587		Strain:	daf-7(e1372)									Trial 5	29	82	35.3659	19	50	38			Trial 5	21	54	38.8889	25	63	39.6825
		Trial 2	111	236	47.0339	112	285	39.2982		Worms were raised at 15°C, dauers were formed at 25°C and recovered for 24 h at 15°C
		Trial 3	87	228	38.1579	133	323	41.1765											Strain:	daf-2(e1368); jxEx100 (transgenics)								Strain:	daf-2(e1368); jxEx100 (transgenics)
		Trial 4	107	256	41.7969	127	310	40.9677			Condition:	K12 bacteria			K12 + 50 µM C18:1n9				Worms were raised at 20°C, dauers were formed at 25°C and recovered for 24 h at 20°C									Worms were raised at 20°C, dauers were formed at 25°C and recovered for 24 h at 20°C
	Rep 2	Trial 1	8	35	22.8571	18	66	27.2727				# Recovered	Total #	% Recovery	# Recovered	Total #	% Recovery
		Trial 2	29	83	34.9398	31	93	33.3333		Rep1	Trial 1	34	69	49.2754	27	41	65.8537			Condition:	K12 bacteria			cfa bacteria					Condition:	K12 bacteria			K12 + 50 µM C18:1n9
		Trial 3	30	60	50	16	40	40			Trial 2	16	33	48.4848	30	42	71.4286				# Recovered	Total #	% Recovery	# Recovered	Total #	% Recovery				# Recovered	Total #	% Recovery	# Recovered	Total #	% Recovery
		Trial 4	26	75	34.6667	26	75	34.6667			Trial 3	18	41	43.9024	45	63	71.4286		Rep1	Trial 1	16	48	33.3333	13	49	26.5306		Rep1	Trial 1	17	48	35.4167	15	33	45.4545
		Trial 5	29	96	30.2083	28	73	38.3562			Trial 4	69	98	70.4082	38	49	77.551			Trial 2	30	86	34.8837	32	88	36.3636			Trial 2	15	40	37.5	14	37	37.8378
		Trial 6	26	89	29.2135	17	54	31.4815			Trial 5	52	80	65	42	58	72.4138			Trial 3	26	58	44.8276	25	76	32.8947			Trial 3	25	71	35.2113	22	67	32.8358
		Trial 7	23	91	25.2747	25	67	37.3134			Trial 6	47	72	65.2778	68	96	70.8333			Trial 4	28	83	33.7349	15	54	27.7778			Trial 4	27	60	45	19	45	42.2222
		Trial 8	22	67	32.8358	38	105	36.1905												Trial 5	27	69	39.1304	21	52	40.3846			Trial 5	10	25	40	22	57	38.5965
		Trial 9	20	67	29.8507	30	97	30.9278		Strain:	daf-2(e1371); daf-28(tm2308)								Rep 2	Trial 1	18	39	46.1538	18	43	41.8605		Rep 2	Trial 1	30	75	40	18	45	40
		Trial 10	36	110	32.7273	33	94	35.1064		Worms were raised at 20°C, dauers were formed at 25°C and recovered for 24 h at 20°C										Trial 2	23	53	43.3962	18	43	41.8605			Trial 2	16	38	42.1053	13	38	34.2105
																				Trial 3	24	53	45.283	19	43	44.186			Trial 3	19	53	35.8491	22	60	36.6667
	Strain:	daf-7(e1372)									Condition:	K12 bacteria			K12 + 50 µM C18:1n9					Trial 4	22	54	40.7407	22	49	44.898			Trial 4	13	41	31.7073	16	51	31.3725
	Worms were raised at 15°C, dauers were formed at 25°C and recovered for 24 h at 15°C											# Recovered	Total #	% Recovery	# Recovered	Total #	% Recovery			Trial 5	23	53	43.3962	13	38	34.2105			Trial 5	18	43	41.8605	17	44	38.6364
										Rep1	Trial 1	111	180	61.6667	126	162	77.7778
		Condition:	K12 bacteria			cfa bacteria					Trial 2	132	203	65.0246	156	191	81.6754
			# Recovered	Total #	% Recovery	# Recovered	Total #	% Recovery			Trial 3	152	236	64.4068	126	159	79.2453
	Rep1	Trial 1	29	103	28.1553	53	95	55.7895			Trial 4	121	199	60.804	142	177	80.226
		Trial 2	30	72	41.6667	63	135	46.6667		Rep 2	Trial 1	26	45	57.7778	50	57	87.7193
		Trial 3	30	103	29.1262	50	96	52.0833			Trial 2	31	50	62	58	67	86.5672
		Trial 4	11	45	24.4444	47	128	36.7188			Trial 3	48	73	65.7534	55	65	84.6154
		Trial 5	25	89	28.0899	42	110	38.1818			Trial 4	29	49	59.1837	57	65	87.6923
		Trial 6	50	125	40	38	106	35.8491
	Rep 2	Trial 1	20	57	35.0877	5	59	8.47458		Strain:	ins-6(tm2416); daf-2(e1371)
		Trial 2	12	42	28.5714	22	66	33.3333		Worms were raised at 20°C, dauers were formed at 25°C and recovered for 24 h at 20°C
		Trial 3	24	94	25.5319	64	108	59.2593
		Trial 4	11	41	26.8293	59	156	37.8205			Condition:	K12 bacteria			K12 + 50 µM C18:1n9
		Trial 5	18	57	31.5789	43	122	35.2459				# Recovered	Total #	% Recovery	# Recovered	Total #	% Recovery
		Trial 6	11	82	13.4146	42	105	40		Rep1	Trial 1	75	182	41.2088	51	129	39.5349
		Trial 7	25	104	24.0385	17	51	33.3333			Trial 2	83	190	43.6842	55	115	47.8261
											Trial 3	91	181	50.2762	41	82	50
	Strain:	daf-2(e1371); daf-28(tm2308)									Trial 4	98	204	48.0392	45	100	45
	Worms were raised at 20°C, dauers were formed at 25°C and recovered for 24 h at 20°C									Rep 2	Trial 1	58	133	43.609	85	172	49.4186
											Trial 2	73	137	53.2847	63	119	52.9412
		Condition:	K12 bacteria			cfa bacteria					Trial 3	113	206	54.8544	70	132	53.0303
			# Recovered	Total #	% Recovery	# Recovered	Total #	% Recovery			Trial 4	139	235	59.1489	58	105	55.2381
	Rep1	Trial 1	145	231	62.7706	210	256	82.0312
		Trial 2	112	204	54.902	175	211	82.9384
		Trial 3	105	183	57.377	216	261	82.7586
		Trial 4	105	179	58.6592	182	211	86.2559
		Trial 5	142	217	65.4378	160	188	85.1064
	Rep 2	Trial 1	55	86	63.9535	111	128	86.7188
		Trial 2	51	88	57.9545	78	88	88.6364
		Trial 3	46	76	60.5263	68	75	90.6667
		Trial 4	45	70	64.2857	63	71	88.7324
		Trial 5	39	59	66.1017	69	81	85.1852
	Strain:	ins-6(tm2416); daf-2(e1371)
	Worms were raised at 20°C, dauers were formed at 25°C and recovered for 24 h at 20°C
		Condition:	K12 bacteria			cfa bacteria
			# Recovered	Total #	% Recovery	# Recovered	Total #	% Recovery
	Rep1	Trial 1	100	196	51.0204	104	222	46.8468
		Trial 2	92	180	51.1111	102	188	54.2553
		Trial 3	118	223	52.9148	104	204	50.9804
		Trial 4	73	159	45.9119	94	162	58.0247
		Trial 5	51	102	50	109	206	52.9126
	Rep 2	Trial 1	129	252	51.1905	77	153	50.3268
		Trial 2	99	177	55.9322	121	226	53.5398
		Trial 3	55	106	51.8868	103	191	53.9267
		Trial 4	147	264	55.6818	135	240	56.25
		Trial 5	116	201	57.7114	84	147	57.1429

## Sheet: Figure S3
Figure S3
	S3A: Recovery in non-transgenic siblings from ASJ ablation strains in response to cfa bacteria									S3B: Recovery in non-transgenic siblings from ASJ ablation strains in response to C18:1n9
	Strain:	daf-2(e1368); jxEx18 (non-transgenics)								Strain:	daf-2(e1368); jxEx18 (non-transgenics)
	Worms were raised at 20°C, dauers were formed at 25°C and recovered for 24 h at 20°C									Worms were raised at 20°C, dauers were formed at 25°C and recovered for 24 h at 20°C
		Condition:	K12 bacteria			cfa bacteria					Condition:	K12 bacteria			K12 + 50 µM C18:1n9
			# Recovered	Total #	% Recovery	# Recovered	Total #	% Recovery				# Recovered	Total #	% Recovery	# Recovered	Total #	% Recovery
	Rep1	Trial 1	86	139	61.8705	69	75	92		Rep1	Trial 1	45	75	60	77	91	84.6154
		Trial 2	61	91	67.033	96	115	83.4783			Trial 2	73	113	64.6018	73	88	82.9545
		Trial 3	91	145	62.7586	62	72	86.1111			Trial 3	52	81	64.1975	75	92	81.5217
		Trial 4	81	135	60	122	140	87.1429			Trial 4	86	131	65.6489	84	95	88.4211
		Trial 5	103	157	65.6051	74	86	86.0465			Trial 5	47	81	58.0247	78	90	86.6667
	Rep 2	Trial 1	65	99	65.6566	82	100	82		Rep 2	Trial 1	75	128	58.5938	93	115	80.8696
		Trial 2	56	93	60.2151	64	81	79.0123			Trial 2	89	141	63.1206	110	137	80.292
		Trial 3	85	121	70.2479	66	79	83.5443			Trial 3	90	148	60.8108	131	163	80.3681
		Trial 4	60	88	68.1818	75	92	81.5217			Trial 4	68	105	64.7619	105	126	83.3333
		Trial 5	56	88	63.6364	92	108	85.1852			Trial 5	85	141	60.2837	91	112	81.25
	Strain:	daf-2(e1368); jxEx102 (non-transgenics)								Strain:	daf-2(e1368); jxEx102 (non-transgenics)
	Worms were raised at 20°C, dauers were formed at 25°C and recovered for 24 h at 20°C									Worms were raised at 20°C, dauers were formed at 25°C and recovered for 24 h at 20°C
		Condition:	K12 bacteria			cfa bacteria					Condition:	K12 bacteria			K12 + 50 µM C18:1n9
			# Recovered	Total #	% Recovery	# Recovered	Total #	% Recovery				# Recovered	Total #	% Recovery	# Recovered	Total #	% Recovery
	Rep1	Trial 1	150	225	66.6667	187	223	83.8565		Rep1	Trial 1	59	88	67.0455	118	142	83.0986
		Trial 2	216	323	66.8731	163	196	83.1633			Trial 2	67	100	67	89	104	85.5769
		Trial 3	239	365	65.4795	201	231	87.013			Trial 3	181	265	68.3019	102	125	81.6
		Trial 4	211	346	60.9827	206	246	83.7398			Trial 4	72	113	63.7168	80	94	85.1064
		Trial 5	174	273	63.7363	158	192	82.2917			Trial 5	58	92	63.0435	99	113	87.6106
	Rep 2	Trial 1	66	102	64.7059	91	104	87.5		Rep 2	Trial 1	79	130	60.7692	100	129	77.5194
		Trial 2	73	111	65.7658	79	95	83.1579			Trial 2	60	104	57.6923	73	94	77.6596
		Trial 3	97	158	61.3924	88	103	85.4369			Trial 3	61	110	55.4545	82	102	80.3922
		Trial 4	72	114	63.1579	72	87	82.7586			Trial 4	67	115	58.2609	81	97	83.5052
		Trial 5	101	163	61.9632	86	101	85.1485			Trial 5	68	116	58.6207	90	115	78.2609
	Strain:	daf-2(e1368); jxEx100 (non-transgenics)								Strain:	daf-2(e1368); jxEx100 (non-transgenics)
	Worms were raised at 20°C, dauers were formed at 25°C and recovered for 24 h at 20°C									Worms were raised at 20°C, dauers were formed at 25°C and recovered for 24 h at 20°C
		Condition:	K12 bacteria			cfa bacteria					Condition:	K12 bacteria			K12 + 50 µM C18:1n9
			# Recovered	Total #	% Recovery	# Recovered	Total #	% Recovery				# Recovered	Total #	% Recovery	# Recovered	Total #	% Recovery
	Rep1	Trial 1	124	192	64.5833	116	134	86.5672		Rep1	Trial 1	69	95	72.6316	72	87	82.7586
		Trial 2	145	213	68.0751	179	219	81.7352			Trial 2	65	95	68.4211	52	62	83.871
		Trial 3	108	177	61.0169	164	208	78.8462			Trial 3	84	129	65.1163	87	101	86.1386
		Trial 4	190	284	66.9014	171	204	83.8235			Trial 4	76	119	63.8655	92	106	86.7925
		Trial 5	128	202	63.3663	94	113	83.1858			Trial 5	36	60	60	85	103	82.5243
	Rep 2	Trial 1	53	86	61.6279	68	80	85		Rep 2	Trial 1	101	152	66.4474	84	104	80.7692
		Trial 2	69	115	60	64	77	83.1169			Trial 2	53	82	64.6341	86	91	94.5055
		Trial 3	70	108	64.8148	91	108	84.2593			Trial 3	71	116	61.2069	113	144	78.4722
		Trial 4	78	116	67.2414	85	102	83.3333			Trial 4	55	96	57.2917	89	106	83.9623
		Trial 5	77	111	69.3694	61	71	85.9155			Trial 5	62	98	63.2653	81	101	80.198

## Sheet: Figure 4
Figure 4
	Panel A: daf-2(e1368) dauer recovery in the absence of bacteria
	Strain:	daf-2(e1368)
	Worms were raised at 20°C, dauers were formed at 25°C and recovered for 24 h at 20°C
		Condition:	0 µM C18:1n9			2.5 µM C18:1n9			5 µM C18:1n9			10 µM C18:1n9			25 µM C18:1n9
			# Recovered	Total #	% Recovery	# Recovered	Total #	% Recovery	# Recovered	Total #	% Recovery	# Recovered	Total #	% Recovery	# Recovered	Total #	% Recovery
	Rep 1	Trial 1	4	76	5.26316	4	81	4.93827	8	107	7.47664	16	90	17.7778	22	89	24.7191
		Trial 2	2	122	1.63934	4	69	5.7971	15	66	22.7273	9	81	11.1111	19	100	19
		Trial 3	5	103	4.85437	10	109	9.17431	13	87	14.9425	14	60	23.3333	22	62	35.4839
		Trial 4	3	154	1.94805	12	83	14.4578	40	112	35.7143	21	94	22.3404	25	90	27.7778
		Trial 5	9	129	6.97674	9	92	9.78261	12	89	13.4831	22	77	28.5714	28	73	38.3562
		Trial 6	11	93	11.828	7	76	9.21053	16	84	19.0476	25	140	17.8571	25	77	32.4675
		Trial 7	3	121	2.47934	23	115	20	21	98	21.4286	43	110	39.0909	42	76	55.2632
		Trial 8	8	102	7.84314	11	88	12.5	18	94	19.1489	15	62	24.1935	23	97	23.7113
		Trial 9	7	180	3.88889	9	75	12	20	100	20	25	81	30.8642	47	138	34.058
		Trial 10	3	148	2.02703	12	86	13.9535	39	114	34.2105	20	85	23.5294	31	94	32.9787
		Condition:	0 µM C18 CFA			2.5 µM C18 CFA			5 µM C18 CFA			10 µM C18 CFA			25 µM C18 CFA
			# Recovered	Total #	% Recovery	# Recovered	Total #	% Recovery	# Recovered	Total #	% Recovery	# Recovered	Total #	% Recovery	# Recovered	Total #	% Recovery
	Rep 1	Trial 1	1	68	1.47059	1	151	0.662252	13	129	10.0775	5	97	5.15464	10	79	12.6582
		Trial 2	6	86	6.97674	1	87	1.14943	2	77	2.5974	17	191	8.90052	6	111	5.40541
		Trial 3	7	127	5.51181	4	35	11.4286	2	54	3.7037	1	105	0.952381	6	102	5.88235
		Trial 4	3	58	5.17241	9	105	8.57143	4	100	4	4	58	6.89655	1	54	1.85185
		Trial 5	2	83	2.40964	1	68	1.47059	5	59	8.47458	5	78	6.41026	1	64	1.5625
		Trial 6	4	117	3.4188	11	102	10.7843	5	75	6.66667	8	87	9.1954	11	121	9.09091
		Trial 7	4	97	4.12371	2	76	2.63158	7	93	7.52688	9	99	9.09091	5	48	10.4167
		Trial 8	13	94	13.8298	5	85	5.88235	5	131	3.81679	1	60	1.66667	3	118	2.54237
		Condition:	0 µM C18:0			2.5 µM C18:0			5 µM C18:0			10 µM C18:0			25 µM C18:0
			# Recovered	Total #	% Recovery	# Recovered	Total #	% Recovery	# Recovered	Total #	% Recovery	# Recovered	Total #	% Recovery	# Recovered	Total #	% Recovery
	Rep 1	Trial 1	10	83	12.0482	19	128	14.8438	20	87	22.9885	33	130	25.3846	58	170	34.1176
		Trial 2	12	100	12	11	71	15.493	34	183	18.5792	40	139	28.777	58	127	45.6693
		Trial 3	7	85	8.23529	15	106	14.1509	20	88	22.7273	33	85	38.8235	59	130	45.3846
		Trial 4	13	120	10.8333	11	74	14.8649	31	128	24.2188	37	101	36.6337	51	162	31.4815
		Trial 5	15	125	12	13	66	19.697	19	102	18.6275	45	133	33.8346	64	165	38.7879
	Rep 2	Trial 1	8	69	11.5942	10	87	11.4943	13	85	15.2941	20	93	21.5054	19	72	26.3889
		Trial 2	9	108	8.33333	10	81	12.3457	19	121	15.7025	25	121	20.6612	12	49	24.4898
		Trial 3	13	117	11.1111	8	62	12.9032	10	73	13.6986	18	97	18.5567	14	53	26.4151
		Trial 4	9	78	11.5385	13	96	13.5417	9	61	14.7541	32	146	21.9178	25	86	29.0698
		Trial 5	8	86	9.30233	14	114	12.2807	8	53	15.0943	29	127	22.8346	19	61	31.1475
	Panel B: Recovery of N2 starvation induced dauers in the absence of bacteria
	Strain:	N2
	Worms were raised at 25°C in liquid culture, dauers were recovered for 24 h at 20°C
		Condition:	0 µM C18:1n9			2.5 µM C18:1n9			5 µM C18:1n9			10 µM C18:1n9			25 µM C18:1n9
			# Recovered	Total #	% Recovery	# Recovered	Total #	% Recovery	# Recovered	Total #	% Recovery	# Recovered	Total #	% Recovery	# Recovered	Total #	% Recovery
	Rep 1	Trial 1	22	248	8.87097	58	346	16.763	78	338	23.0769	59	284	20.7746	117	357	32.7731
		Trial 2	30	292	10.274	74	374	19.7861	81	390	20.7692	48	257	18.677	96	306	31.3725
		Trial 3	31	240	12.9167	63	377	16.7109	90	387	23.2558	57	327	17.4312	127	332	38.253
		Trial 4	19	276	6.88406	54	317	17.0347	83	338	24.5562	103	317	32.4921	82	259	31.6602
		Trial 5	24	308	7.79221	51	333	15.3153	95	364	26.0989	76	338	22.4852	138	379	36.4116
	Rep 2	Trial 1	30	278	10.7914	57	384	14.8438	130	434	29.9539	107	370	28.9189	66	296	22.2973
		Trial 2	21	340	6.17647	80	425	18.8235	97	354	27.4011	80	350	22.8571	113	311	36.3344
		Trial 3	35	278	12.5899	60	359	16.7131	72	381	18.8976	52	255	20.3922	105	324	32.4074
		Trial 4	39	214	18.2243	49	353	13.881	108	404	26.7327	88	367	23.9782	106	289	36.6782
		Trial 5	44	311	14.1479	62	326	19.0184	75	387	19.3798	106	367	28.8828	109	296	36.8243
		Condition:	0 µM C18 CFA			2.5 µM C18 CFA			5 µM C18 CFA			10 µM C18 CFA			25 µM C18 CFA
			# Recovered	Total #	% Recovery	# Recovered	Total #	% Recovery	# Recovered	Total #	% Recovery	# Recovered	Total #	% Recovery	# Recovered	Total #	% Recovery
	Rep 1	Trial 1	16	137	11.6788	20	135	14.8148	23	139	16.5468	21	141	14.8936	13	102	12.7451
		Trial 2	8	94	8.51064	17	153	11.1111	12	125	9.6	15	146	10.274	18	109	16.5138
		Trial 3	15	127	11.811	22	138	15.942	21	135	15.5556	18	133	13.5338	16	116	13.7931
		Trial 4	14	108	12.963	25	140	17.8571	17	146	11.6438	19	136	13.9706	27	146	18.4932
		Trial 5	13	102	12.7451	16	127	12.5984	12	118	10.1695	19	119	15.9664	15	95	15.7895
	Rep 2	Trial 1	20	155	12.9032	25	162	15.4321	15	125	12	16	183	8.74317	17	154	11.039
		Trial 2	15	113	13.2743	23	165	13.9394	21	180	11.6667	21	153	13.7255	29	182	15.9341
		Trial 3	17	203	8.37438	32	225	14.2222	16	156	10.2564	20	160	12.5	19	153	12.4183
		Trial 4	11	95	11.5789	19	179	10.6145	28	175	16	18	151	11.9205	18	121	14.876
		Trial 5	20	190	10.5263	28	207	13.5266	19	151	12.5828	26	210	12.381	15	142	10.5634
		Condition:	0 µM C18:0			2.5 µM C18:0			5 µM C18:0			10 µM C18:0			25 µM C18:0
			# Recovered	Total #	% Recovery	# Recovered	Total #	% Recovery	# Recovered	Total #	% Recovery	# Recovered	Total #	% Recovery	# Recovered	Total #	% Recovery
	Rep 1	Trial 1	10	113	8.84956	11	137	8.0292	21	112	18.75	28	155	18.0645	66	196	33.6735
		Trial 2	17	118	14.4068	16	125	12.8	20	100	20	34	154	22.0779	51	166	30.7229
		Trial 3	11	91	12.0879	13	108	12.037	30	122	24.5902	30	115	26.087	62	177	35.0282
		Trial 4	11	128	8.59375	13	108	12.037	35	141	24.8227	50	173	28.9017	41	130	31.5385
		Trial 5	9	111	8.10811	17	111	15.3153	24	104	23.0769	43	167	25.7485	50	196	25.5102
	Rep 2	Trial 1	21	192	10.9375	47	231	20.3463	50	190	26.3158	50	209	23.9234	86	216	39.8148
		Trial 2	24	212	11.3208	40	233	17.1674	55	243	22.6337	63	203	31.0345	98	237	41.3502
		Trial 3	23	200	11.5	44	254	17.3228	61	188	32.4468	63	196	32.1429	98	278	35.2518
		Trial 4	28	227	12.3348	16	86	18.6047	67	233	28.7554	52	167	31.1377	57	204	27.9412
		Trial 5	22	187	11.7647	44	265	16.6038	55	219	25.1142	56	214	26.1682	57	189	30.1587
	Panel C: Effect of C18 CFA on C18:1n9 induced recovery of daf-2(e1368) dauers in the absence of bacteria
	Strain:	daf-2(e1368)
	Worms were raised at 20°C, dauers were formed at 25°C and recovered for 24 h at 20°C
		Condition:	Control			10 µM C18:1n9			10 µM C18:1n9 + 2.5 µM C18 CFA			10 µM C18:1n9 + 5 µM C18 CFA			10 µM C18:1n9 + 10 µM C18 CFA			10 µM C18:1n9 + 25 µM C18 CFA
			# Recovered	Total #	% Recovery	# Recovered	Total #	% Recovery	# Recovered	Total #	% Recovery	# Recovered	Total #	% Recovery	# Recovered	Total #	% Recovery	# Recovered	Total #	% Recovery
	Rep 1	Trial 1	7	74	9.45946	17	97	17.5258	18	107	16.8224	18	108	16.6667	14	82	17.0732	20	101	19.802
		Trial 2	9	77	11.6883	19	94	20.2128	17	77	22.0779	20	106	18.8679	17	90	18.8889	14	78	17.9487
		Trial 3	11	120	9.16667	13	79	16.4557	20	94	21.2766	12	73	16.4384	18	92	19.5652	17	86	19.7674
		Trial 4	9	93	9.67742	22	117	18.8034	15	89	16.8539	19	91	20.8791	12	69	17.3913	17	83	20.4819
		Trial 5	7	74	9.45946	22	110	20	18	85	21.1765	16	85	18.8235	19	108	17.5926	25	112	22.3214
	Rep 2	Trial 1	9	157	5.73248	19	110	17.2727	15	64	23.4375	9	53	16.9811	11	57	19.2982	15	93	16.129
		Trial 2	16	155	10.3226	22	90	24.4444	12	60	20	11	47	23.4043	10	47	21.2766	13	68	19.1176
		Trial 3	14	153	9.15033	14	82	17.0732	11	67	16.4179	14	73	19.1781	23	101	22.7723	14	73	19.1781
		Trial 4	20	188	10.6383	18	75	24	15	59	25.4237	10	62	16.129	24	118	20.339	11	57	19.2982
		Trial 5	10	104	9.61538	20	105	19.0476	14	68	20.5882	9	46	19.5652	15	74	20.2703	21	91	23.0769
	Panel D: Effect of C18:1n9 on daf-2; daf-28 and ins-6; daf-2 in the absence of bacteria
	Strain:	daf-2(e1371); daf-28(tm2308)
	Worms were raised at 20°C, dauers were formed at 25°C and recovered for 24 h at 20°C
		Condition:	0 µM C18:1n9			2.5 µM C18:1n9			5 µM C18:1n9			10 µM C18:1n9			25 µM C18:1n9
			# Recovered	Total #	% Recovery	# Recovered	Total #	% Recovery	# Recovered	Total #	% Recovery	# Recovered	Total #	% Recovery	# Recovered	Total #	% Recovery
	Rep 1	Trial 1	20	135	14.8148	20	163	12.2699	17	108	15.7407	17	108	15.7407	15	63	23.8095
		Trial 2	12	116	10.3448	19	156	12.1795	14	85	16.4706	14	85	16.4706	19	68	27.9412
		Trial 3	17	153	11.1111	20	199	10.0503	25	148	16.8919	25	148	16.8919	23	92	25
	Rep 2	Trial 1	8	69	11.5942	9	50	18	6	53	11.3208	17	92	18.4783	16	53	30.1887
		Trial 2	8	75	10.6667	8	67	11.9403	10	73	13.6986	13	64	20.3125	18	56	32.1429
	Rep 3	Trial 1	11	103	10.6796	9	77	11.6883	4	53	7.54717	11	56	19.6429	18	58	31.0345
		Trial 2	11	103	10.6796	9	77	11.6883	10	76	13.1579	14	62	22.5806	14	58	24.1379
		Trial 3	8	375	2.13333	7	67	10.4478	10	72	13.8889	13	61	21.3115	12	45	26.6667
		Trial 4	9	92	9.78261	12	96	12.5	12	100	12	16	73	21.9178	17	59	28.8136
		Trial 5	13	111	11.7117	11	85	12.9412	7	54	12.963	11	52	21.1538	13	39	33.3333
	Strain:	ins-6(tm2416); daf-2(e1371)
	Worms were raised at 20°C, dauers were formed at 25°C and recovered for 24 h at 20°C
		Condition:	0 µM C18:1n9			2.5 µM C18:1n9			5 µM C18:1n9			10 µM C18:1n9			25 µM C18:1n9
			# Recovered	Total #	% Recovery	# Recovered	Total #	% Recovery	# Recovered	Total #	% Recovery	# Recovered	Total #	% Recovery	# Recovered	Total #	% Recovery
	Rep 1	Trial 1	3	82	3.65854	8	124	6.45161	4	68	5.88235	9	114	7.89474	3	68	4.41176
		Trial 2	4	81	4.93827	2	69	2.89855	6	117	5.12821	5	102	4.90196	9	98	9.18367
		Trial 3	4	98	4.08163	10	118	8.47458	8	122	6.55738	9	127	7.08661	7	141	4.96454
	Rep 2	Trial 1	8	81	9.87654	8	89	8.98876	8	83	9.63855	7	94	7.44681	8	76	10.5263
		Trial 2	11	126	8.73016	8	117	6.83761	11	100	11	8	71	11.2676	17	147	11.5646
	Rep 3	Trial 1	15	186	8.06452	18	172	10.4651	12	125	9.6	11	117	9.40171	8	125	6.4
		Trial 2	16	154	10.3896	21	194	10.8247	14	117	11.9658	18	166	10.8434	8	88	9.09091
		Trial 3	18	161	11.1801	14	142	9.85915	11	111	9.90991	9	88	10.2273	9	84	10.7143
		Trial 4	19	171	11.1111	17	163	10.4294	20	168	11.9048	16	136	11.7647	13	107	12.1495
		Trial 5	16	150	10.6667	17	160	10.625	21	213	9.85915	17	170	10	9	89	10.1124

## Sheet: Figure S4
Figure S4
	Panel A: Recovery of daf-2(e1368) dauers supplemented with fatty acids in the absence of bacteria
	Strain:	daf-2(e1368)
	Worms were raised at 20°C, dauers were formed at 25°C and recovered for 24 h at 20°C
		Condition:	0 µM C16:0			2.5 µM C16:0			5 µM C16:0			10 µM C16:0			25 µM C16:0
			# Recovered	Total #	% Recovery	# Recovered	Total #	% Recovery	# Recovered	Total #	% Recovery	# Recovered	Total #	% Recovery	# Recovered	Total #	% Recovery
	Rep 1	Trial 1	10	94	10.6383	15	110	13.6364	20	82	24.3902	24	88	27.2727	53	122	43.4426
		Trial 2	7	74	9.45946	19	125	15.2	22	124	17.7419	37	109	33.945	36	95	37.8947
		Trial 3	10	87	11.4943	11	83	13.253	19	108	17.5926	23	83	27.7108	58	133	43.609
		Trial 4	12	100	12	7	83	8.43373	19	97	19.5876	36	125	28.8	40	97	41.2371
		Trial 5	9	76	11.8421	13	88	14.7727	21	98	21.4286	47	153	30.719	92	219	42.0091
	Rep 2	Trial 1	19	179	10.6145	30	196	15.3061	24	122	19.6721	33	94	35.1064	61	139	43.8849
		Trial 2	16	167	9.58084	19	113	16.8142	27	132	20.4545	23	78	29.4872	59	143	41.2587
		Trial 3	21	190	11.0526	21	125	16.8	23	110	20.9091	31	101	30.6931	67	179	37.4302
		Trial 4	20	199	10.0503	17	96	17.7083	19	89	21.3483	26	84	30.9524	93	225	41.3333
		Trial 5	20	206	9.70874	24	148	16.2162	17	73	23.2877	32	101	31.6832	91	228	39.9123
		Condition:	0 µM C16:1			2.5 µM C16:1			5 µM C16:1			10 µM C16:1			25 µM C16:1
			# Recovered	Total #	% Recovery	# Recovered	Total #	% Recovery	# Recovered	Total #	% Recovery	# Recovered	Total #	% Recovery	# Recovered	Total #	% Recovery
	Rep 1	Trial 1	13	140	9.28571	16	92	17.3913	15	91	16.4835	29	88	32.9545	29	71	40.8451
		Trial 2	12	136	8.82353	20	125	16	29	138	21.0145	24	79	30.3797	63	144	43.75
		Trial 3	13	139	9.35252	22	132	16.6667	24	105	22.8571	27	94	28.7234	34	69	49.2754
		Trial 4	18	178	10.1124	17	122	13.9344	24	114	21.0526	23	73	31.5068	55	138	39.8551
		Trial 5	16	155	10.3226	16	132	12.1212	26	153	16.9935	17	49	34.6939	30	79	37.9747
	Rep 2	Trial 1	10	134	7.46269	13	123	10.5691	14	78	17.9487	16	73	21.9178	14	40	35
		Trial 2	16	180	8.88889	20	159	12.5786	16	89	17.9775	30	140	21.4286	30	79	37.9747
		Trial 3	12	92	13.0435	20	162	12.3457	18	122	14.7541	23	80	28.75	19	42	45.2381
		Trial 4	27	245	11.0204	21	193	10.8808	16	94	17.0213	25	84	29.7619	26	69	37.6812
		Trial 5	11	116	9.48276	18	135	13.3333	24	119	20.1681	18	66	27.2727	26	56	46.4286
		Condition:	0 µM C18:1n7			2.5 µM C18:1n7			5 µM C18:1n7			10 µM C18:1n7			25 µM C18:1n7
			# Recovered	Total #	% Recovery	# Recovered	Total #	% Recovery	# Recovered	Total #	% Recovery	# Recovered	Total #	% Recovery	# Recovered	Total #	% Recovery
	Rep 1	Trial 1	10	118	8.47458	20	114	17.5439	25	126	19.8413	29	73	39.726	48	121	39.6694
		Trial 2	17	150	11.3333	14	74	18.9189	27	90	30	37	102	36.2745	48	113	42.4779
		Trial 3	11	107	10.2804	20	122	16.3934	27	103	26.2136	34	113	30.0885	69	144	47.9167
		Trial 4	12	110	10.9091	9	82	10.9756	33	120	27.5	28	81	34.5679	85	171	49.7076
		Trial 5	11	84	13.0952	11	83	13.253	32	122	26.2295	28	87	32.1839	93	182	51.0989
	Rep 2	Trial 1	15	128	11.7188	13	118	11.0169	19	79	24.0506	24	89	26.9663	32	87	36.7816
		Trial 2	13	151	8.60927	13	108	12.037	16	77	20.7792	43	142	30.2817	25	59	42.3729
		Trial 3	13	108	12.037	11	80	13.75	16	80	20	36	91	39.5604	48	98	48.9796
		Trial 4	18	168	10.7143	19	154	12.3377	12	82	14.6341	35	116	30.1724	39	90	43.3333
		Trial 5	19	192	9.89583	17	121	14.0496	16	87	18.3908	32	88	36.3636	33	75	44
	Panel B: Recovery of daf-2(e1368) dauers supplemented with fatty acids in the absence of bacteria
	Strain:	daf-2(e1368)
	Worms were raised at 20°C, dauers were formed at 25°C and recovered for 24 h at 20°C
		Condition:	Control			25 µM C12:0			25 µM C14:0			25 µM trans-C18:1n9			25 µM C18:2n6			25 µM C20:4n6			25 µM C20:5n3
			# Recovered	Total #	% Recovery	# Recovered	Total #	% Recovery	# Recovered	Total #	% Recovery	# Recovered	Total #	% Recovery	# Recovered	Total #	% Recovery	# Recovered	Total #	% Recovery	# Recovered	Total #	% Recovery
	Rep 1	Trial 1	7	89	7.86517	14	51	27.451	13	84	15.4762	29	155	18.7097	11	94	11.7021	5	47	10.6383	5	51	9.80392
		Trial 2	6	55	10.9091	13	74	17.5676	18	108	16.6667	34	173	19.6532	10	63	15.873	6	48	12.5	4	38	10.5263
		Trial 3	8	60	13.3333	17	83	20.4819	14	87	16.092	45	149	30.2013	13	95	13.6842	5	50	10	6	42	14.2857
		Trial 4	8	69	11.5942	23	109	21.1009	15	77	19.4805	38	133	28.5714	9	61	14.7541	6	45	13.3333	3	34	8.82353
	Rep 2	Trial 1	1	62	1.6129	10	51	19.6078	7	50	14	19	96	19.7917	6	52	11.5385	3	54	5.55556	3	51	5.88235
		Trial 2	9	155	5.80645	7	45	15.5556	10	59	16.9492	22	93	23.6559	9	62	14.5161	3	67	4.47761	2	41	4.87805
		Trial 3	4	77	5.19481	14	61	22.9508	8	50	16	28	98	28.5714	7	46	15.2174	2	60	3.33333	4	52	7.69231
		Trial 4	12	114	10.5263	18	71	25.3521	10	40	25	16	64	25	5	41	12.1951	6	62	9.67742	7	59	11.8644
		Trial 5	9	114	7.89474	13	49	26.5306	27	98	27.551	22	82	26.8293	7	61	11.4754	3	48	6.25	7	76	9.21053
